# Supplementary material for: Use of Human Albumin Administration for the Prevention and Treatment of Hyponatremia in Patients with Liver Cirrhosis: A Systematic Review and Meta-Analysis
Source: J Clin Med. 2022 Oct 8;11(19):5928. doi: 10.3390/jcm11195928 (PMC9572637; doi:10.3390/jcm11195928)
Supplement: Supplementary file 1 [file jcm-11-05928-s001.zip]

Archive with 1 entries (1 files):
- jcm-1879034-supplementary.pdf
